# Supplementary material for: Do gifts increase consent to home-based HIV testing? A difference-in-differences study in rural KwaZulu-Natal, South Africa
Source: Int J Epidemiol. 2016 Dec 3;45(6):2100–9. doi: 10.1093/ije/dyw122 (PMC5841834; doi:10.1093/ije/dyw122)
Supplement: Supplementary Data [file dyw122_supplementary_data.zip]

Archive with 1 entries (1 files):
- ije-2015-06-0745-File002.pdf
